# Supplementary material for: The role of the erythrocyte in the outcome of pregnancy with preeclampsia
Source: PLoS One. 2019 Mar 6;14(3):e0212763. doi: 10.1371/journal.pone.0212763 (PMC6402648; doi:10.1371/journal.pone.0212763)
Supplement: S1 File — Study database. (XLSX) [file pone.0212763.s001.xlsx]

## Sheet: Total_Dados
							Body Mass Index	Body Mass Index
	Normotensive	Variables	Mathernal Age	Ethnic Group Distribution	Wheight Gain	Parity	Before Pregnancy	At the end of pregnancy	Gestacional Age	Birth Weight	Placenta Weight	Delivery Type	Apgar Score at 1 minute	Apgar Score at 5 minute	Sex of the Newborn	Blood Group	Systolic Blood Pressure	Diastolic Blood Pressure	Red Blood Cell Count	Hematocrit	Hemoglobin	MCV	MCH	MCHC	RDW	Reticulocytes Index	Platelet Count	MPV	total Cholesterol	HDL-Cholesterol	VLDL-Cholesterol	LDL_Cholesterol	Triglycerides	Proteinuria	Alanine Aminotransferase	Aspartate Aminotransferase	Lactate Dehydrogenase	Urea	Creatinine	Uric Acid	Sodium	Potassium	Indirect Bilirrubin	Total Bilirrubin	Iron	Ferritin	HSA	RI	PI
		Voluntary 01	20	White	10	Multiparous	30.8	34.8	40.5	3590	710	Cesarean	8	9	Male	O (–)	110	80	4.37	33.3	10.9	76.3	25	32.7	14	1.7	171000	10	219	67	37	115	185	Proteinuria 0+	12.5	6		12.8	0.55	4.8	137	3.9	0.11	0.2	69	20.6	3.28	0.76	2.16
		Voluntary 02	23	Black	11	Multiparous	28.5	32.8	40.5	3880	475	Cesarean	8	8	Female	O (+)	120	70	4.01	37.1	12.6	92.7	31.5	34	12	1.1	304000	6	189	85	31	73	154	Proteinuria 0+	12.6	6	195	18.1	0.84	4.6	138	4.06	0.35	0.54				0.82	2.36
		Voluntary 03	15	Black	10	Nulliparous	21.54	29.5	39.5	3460	570	Vaginal Birth	8	9	Male	AB (+)	120	80	4.3	34.6	11.5	79.7	26.5	33.2	17.7	0.2	151000	12.4	178	70	21	87	104	Proteinuria 0+	12.6	6	186	14.7	0.65	4.3			0.1	0.22	82		3.45
		Voluntary 04	27	Black		Multiparous	24.2	27.9	40.5	3210	620	Cesarean	8	9	Female	O (+)	120	80	4	33.4	11.5	84.6	29.1	34.4	13.2	1.1	171000	13.2	249	51	40	158		Proteinuria 0+	13	9	182	13.8	0.76	3.9			0.17	0.27	67		3.41	0.81	2.38
		Voluntary 05	32	White	13	Multiparous	25.6	29.35	40.5	4400	770	Vaginal Birth	8	9	Male	A (+)	120	70	3.7	33.8	11.7	90.6	31.4	34.6	14.6	0.3	236000	10.8	208	48	94	66	472	Proteinuria 0+	16.2	9	175	14.5	0.72	5.5	138	4.34			107	47.87	3.85	0.78	2.19
		Voluntary 06	31	White	13.7	Nulliparous	27.9	31.03	41	3740	685	Cesarean	8	9	Male	O (+)	120	80	4.3	37.4	12.6	87.6	29.5	33.7	13.9	0.8	278000	12.3	178.8	44.1	43	92	213.7	Proteinuria 0+	14.9	10.6	156	13.1	0.62	5	140	4.03	0.12	0.34	52	74.3	3.12	0.61	1.21
		Voluntary 07	29	White	14.8	Nulliparous	25.3	31.5	39.5	3730	590	Cesarean	8	9	Male	O (+)	100	60	4.5	34.1	11.1	75.6	24.6	32.6	15.7	2.5	230000	9.6	202.3	66.8	41	95	204.7	Proteinuria 0+	30.4	21.1	221	14.9	0.75	3.8	140	3.98	0.3	0.21	77.82	87.11	3.77	0.77	1.86
		Voluntary 08	18	White	10	Nulliparous	17.52	23.6	39.5	3075	548	Vaginal Birth	8	9	Female	B (+)	110	60	4.2	35.9	12.6	84.7	29.7	35.1	11.9	0.3	259000	10.5	184	35	36	113	180	Proteinuria 0+	13.9	10	163	11.1	0.46	3.9	141	3.32	0.24	0.38	93	29.3	3.7	0.79	2.21
		Voluntary 09	27	White	10	Multiparous	18.6	22.52	39	3600	590	Vaginal Birth	9	9	Male	B (+)	120	70	4	34.2	11.9	84.7	29.5	34.8	12.5	3	170000	11	237.6	42.1	28	168	138	Proteinuria 0+	14.1	7.8	185	11.5	0.57	4	138	3.76	0.28	0.43	48.95	9.7	3.15	0.7	2.22
		Voluntary 10	18	Mixed	10	Multiparous	24.16	27.9	40	3840	525	Cesarean	9	10	Male	O (+)	120	70	4.4	39.8	13.8	90.2	31.3	34.7	12.8		201000	11.4	179.8	94.9	20	65	94.9	Proteinuria 0+	20	9.3	251	12.6	0.43	4.7	139	3.89	0.17	0.46	85.38	35.66	3.59	0.75	0.75
		Voluntary 11	28	Mixed	9	Multiparous	23.2	26.8	40	3855	925	Cesarean	9	10	Male	O (+)	100	70	3.6	31.1	10.7	85.9	29.6	34.4	14.7	0.4	201000	11.9	322.4	43.8	46	233	229.7	Proteinuria 0+	16.8	9.9	221	13.8	0.42	3.5	136	4.16	0.14	0.26	57.92	25.72	3.26	0.78	1.75
		Voluntary 12	24	Mixed	10	Multiparous	27.2	31.6	41	3055	580	Cesarean	8	8	Female	O (+)	120	80	3.8	34	12	89.7	31.7	35.3	12	1.2	190000	11.9	260	45	61	154	304	Proteinuria 0+	59.6		196	15.5	0.62	4.8	137	3.89	0.2	0.42	176	53.14	3.2	0.58	0.98
		Voluntary 13	33	White	12	Multiparous	26	31.3	39.5	3155	560	Cesarean	8	9	Female	O (+)	130	80	4.2	37.4	13.6	89.3	32.5	36.4	12.7	0.3	243000	11.2	239	58	39	142	136.7	Proteinuria 0+	21.1	13	241	12.2	0.47	4.7	141	4.11	0.53	0.75	73	29.7	3.7
		Voluntary 14	24	White		Multiparous	22.67		40.5	3960	700	Cesarean	8	9	Female	A (–)	120	80	3.8	31.9	11.2	83.3	29.2	35.1	13	2.6	197000	10.5	215.9		76	82	380.8	Proteinuria 0+	13.1	8.9	172	12.6	0.53	4.3	137	3.81	0.27	0.45	142.69	30.23	3.2	0.79	2.19
		Voluntary 15	18	White	10	Multiparous	25.34	29	40	3430	600	Cesarean	9	10	Male	O (+)	120	70	3.3	29.6	10.1	89.7	30.6	34.1	14.4	1.3	154000	12.2	175	38	26	111	130	Proteinuria 0+	15.3	7	206	14.6	0.4	3.8		4.05	0.21	0.44	126	14.6	2.8	0.78	1.74
		Voluntary 16	32	White	10	Multiparous	26.9	30.4	40	4090	570	Cesarean			Female	O (+)	120	75	3.7	33.6	11.6	90.6	31.3	31.3	12.7	2.4	233000	10.4	219.2	55.1	45	119	224.9	Proteinuria 0+	16.8	8	185	12.5	0.65	3.6	135	4.28	0.32	0.5		21.3	3.35	0.8	1.93
		Voluntary 17	32	White	14	Multiparous			39.5	3440	650	Cesarean	9	9	Male	A (+)	130	80	3.8	35	11.9	92.1	31.3	34	13.8	0.4	167000	12.2	324	90	50	184	249	Proteinuria 0+	18.8	12	189	24.6	0.72	6.8	138	4.35	0.4	0.59	121	14.11		0.8	1.93
		Voluntary 18	25	White	8		20.5	23.5	39.5	3620	510	Cesarean	9	9	Male	A (+)	120	80	4.1	34.4	11.7	84.9	28.9	34.4	12.8	0.4	192000	12	296.9	58	40	199	201.3	Proteinuria 0+	15.4	12	182	16.3	0.72	3.5	136	3.59	0.26	0.44	80.9	12.49	3.46	0.85	3.04
		Voluntary 19	38	Mixed		Multiparous	25.322	29.2	40	3559	555	Cesarean	8	9	Male	O (–)	100	70	4.92	41.3	13.9	83.9	28.3	33.7	15.7	0.4	229000	12.2	192	66	45	81	226	Proteinuria 0+	13.3	9	122	16	0.57	5.1		4.12	0.48	0.72	66	23.36	3.44	0.79	2.06
		Voluntary 20	18	White	9	Multiparous	38.3	42	40.5						Male	A (+)			4.5	37.9	13.2	84	29.3	34.8	13.3		322000	11.5						Proteinuria 0+	13.9	12		23.1	0.67	4.8	138	4.26	0.13	0.26	160.29	29.12	3.6	0.75	1.78
							Body Mass Index	Body Mass Index
	Preeclampsia	Variables	Mathernal Age	Ethnic Group Distribution	Wheight Gain	Parity	Before Pregnancy	At the end of pregnancy	Gestacional Age	Birth Weight	Placenta Weight	Delivery Type	Apgar Score at 1 minute	Apgar Score at 5 minute	Sex of the Newborn	Blood Group	Systolic Blood Pressure	Diastolic Blood Pressure	Red Blood Cell Count	Hematocrit	Hemoglobin	MCV	MCH	MCHC	RDW	Reticulocytes Index	Platelet Count	MPV	total Cholesterol	HDL- Cholesterol	VLDL-Cholesterol	LDL-Cholesterol	Triglycerides	Proteinuria	Alanine Aminotransferase	Aspartate Aminotransferase	Lactate Dehydrogenase	Urea	Creatinine	Uric Acid	Sodium	Potassium	indirect Bilirrubin	Total Bilirrubin	Iron	Ferritin	HSA	RI	PI
		Voluntary 01	16	White	20	Nulliparous	24.2	32	39	3360	630	Cesarean	9	9	Female	A (+)	140	90	4.4	33.6	11.2	75.7	25.2	33.3	15.6	2.1	235000	10.1	56.8	55.3	41	60	207.3	Proteinuria 2+	16.1	15	184	29.8	0.69	5.3	140	4.4	0.08	0.24	46.52	47.6		0.74	1.73
		Voluntary 02	20	Black		Nulliparous	21.38	42.6	39	2730	610	Cesarean	8	9	Male	A (+)	150	90	4.2	34.6	11.1	82	26.4	32.2	14	3.1	272000	5		60	62	194	309		15	10	184	14.4	0.57	6.2	138.8	4.01	0.11	0.2	102	22.2	4.23	0.69	1.49
		Voluntary 03	37	Mixed	20	Multiparous		30.03	39	2880	470	Vaginal Birth	9	9	Female	O (+)	150	100	4.3	39.7	13.9	93	32.6	35	12.8		230000	12	383.2	88		225	355	Proteinuria 2+	24	12	259	23.7	0.79	5.8			0.41	0.59	156.76	31.47	3.43	0.69	1.36
		Voluntary 04	24	Mixed	14.75	Multiparous			40.5	4430	820	Cesarean	8	10	Male	A (+)	140	90	4.2	29.4	9	69.5	21.3	30.6	17.4	2.9	241000	10.7		49				Proteinuria 1+	28.6	25	240	21.7	0.6	4.3	140	4.36			36	9.02	3.68	0.79	2.15
		Voluntary 05	26	Mixed		Multiparous	33.7	33.4	40	3070	485	Vaginal Birth		9	Female	O (+)	130	90	4.3	38.1	12.8	89.4	30	33.6	12.8	1.4	207000	12.8	197	70	39	88	196	Proteinuria 1+	14.3	8.6	214	14.3	0.81	5.9			0.11	0.29	81	26.48	3.15	0.8	2.1
		Voluntary 06	16	White	15	Nulliparous		32.7		2910	435	Cesarean	10	10	Female	O (+)	140	90	3.5	32	11.2	90.7	31.7	35	12.9	0.4	187000	13.6	231.3	54.5	34	143	170.8		15.7	12.7	251	27.7	0.62	5.8			0.21	0.36	87.45	63.23
		Voluntary 07	13	Black	7	Nulliparous		25.7	35	2145	420	Cesarean	8	9	Female	O (–)	160	100								1.4			184	97	40	47	198		13.9	7	203	31.7	0.86	8.8	140	4.18		0.2	59	27.76	3.36	0.63	1.19
		Voluntary 08	24	White		Nulliparous		39	39.5	3280	575	Cesarean	8	9	Female	A (–)	180	110	4.3	33.9	11.7	79	27.3	34.5	15.6	0.4	315000	6.57	182	63.9	16	102.1	80	Proteinuria 0+	26	12	254	25	0.7	4.8	138	4.9			86.6	30.68
		Voluntary 09	35	White		Multiparous		30.6	37	2760	415	Cesarean	8	9	Female	A (+)	170	110	4.64	41.5	14.3	89.5	30.8	34.4	14	0.8	158000	9	172	59.9			479	Proteinuria 0+	22	15	221	19	0.6	5.04	135	3.9	0.44	0.69	107.1	48.36
		Voluntary 10	20	White		Nulliparous		41.2	36.5		410	Cesarean	8	9	Female	B (+)	160	110	3.7	32.5	11.2	87.8	30.3	34.5	12.2	0.6	260000	12	196.6	37.7	51	108	255.8	Proteinuria 2+	18.5	12	400	44.4	1.17	9.5				0.51	121.1	140.6	2.85	0.59	1.1
		Voluntary 11	37	Black	25	Multiparous	31.64	41.53	37.5	2925	620	Cesarean	9	10	Female	B (+)	140	90	3.8	30.8	10.4	80.4	27.2	33.8	14.9	1.4	285000	10.2	227	57	51		253		17	20	205	12.2	0.51	4.2	136	4.03	0.11	0.22	58	39.28	3.29	0.73	1.7
		Voluntary 12	27	White	16	Multiparous	26.12	31.34	38	3385	495	Cesarean				A (+)	170	100	3.92	32.4	10.6	82.7	27	32.7	13.8	3.5	260000	10.4	210	62	42	106	210	Proteinuria 3+	16.8	10	243	19.8	0.74	5.3	139	3.74	0.17	0.28	49	13.55	2.97	0.73	1.45
		Voluntary 13	34	White		Multiparous			38	2630	505	Cesarean	7	8	Male	A (+)	160	120	4.59	38	12.3	82.8	26.8	32.7	12	0.9	209000	11	278	70.7	35.8	171.5	179	Proteinuria 0+	27	12	238	12	0.7	5.4	137	4.5		0.38			3.24	0.66	1.35
		Voluntary 14	36	White		Multiparous			29	1905	245	Cesarean	4	8	Male	B (+)	180	120	4.65	37.3	10.7	80.2	25.7	32	13	4.5	121000	10	233	64.7	54	113.5	274		20	19	375	55	1	9.7	138	4.2	0.3	0.46	145	210.8	2.8	0.64	1.12
		Voluntary 15	28	Mixed	14	Nulliparous	26.7	31.99	32	1670	585	Cesarean	8	9	Male	B (+)	160	110	3.6	29.8	14.2	82.8	28.1	33.9	14.2	3.2	156000	10.1	206.4	57	26	124	127.6	Proteinuria 1+	149.6	113.7	549	27.7	0.76	6.8	136	4.56	0.12	0.21	115.35	106.3	2.96	0.79	1.89
		Voluntary 16	26	Mixed		Nulliparous	21.36	26.7	25.5	475	120	Cesarean			Male	A (+)	130	90	3.6	32	11.3	88.6	31.3	35.3	13.8	1.4	100000	12.4	234	100	31	103	154		42.3	59	685	44.9	0.97	7.6	132	4.67	0.29	0.7	166	531.9	3.2	0.64	1.11
[truncated: 16 more columns]
